# Supplementary material for: Certainty in Uncertain Times: Dental Education during the COVID-19 Pandemic–A Qualitative Study
Source: Int J Environ Res Public Health. 2023 Feb 10;20(4):3090. doi: 10.3390/ijerph20043090 (PMC9962035; doi:10.3390/ijerph20043090)
Supplement: Supplementary file 1 [file ijerph-20-03090-s001.zip]

Archive with 1 entries (1 files):
- ijerph-2187395-supplementary.pdf
